# Supplementary material for: Functional Hydrogels Promote Vegetable Growth in Cadmium-Contaminated Soil
Source: Gels. 2024 May 20;10(5):348. doi: 10.3390/gels10050348 (PMC11121211; doi:10.3390/gels10050348)
Supplement: Supplementary file 1 [file gels-10-00348-s001.zip]

Archive with 1 entries (1 files):
- gels-2956229-supplementary.pdf
